# Supplementary material for: Outer Membrane Vesicles Derived from Klebsiella pneumoniae Are a Driving Force for Horizontal Gene Transfer
Source: Int J Mol Sci. 2021 Aug 13;22(16):8732. doi: 10.3390/ijms22168732 (PMC8395779; doi:10.3390/ijms22168732)
Supplement: Supplementary file 1 [file ijms-22-08732-s001.zip]

Archive with 1 entries (1 files):
- ijms-1341899-supplementary.pdf
